# Supplementary material for: Pathophysiological and neurobehavioral characteristics of a propionic acid-mediated autism-like rat model
Source: PLoS One. 2018 Feb 15;13(2):e0192925. doi: 10.1371/journal.pone.0192925 (PMC5814017; doi:10.1371/journal.pone.0192925)
Supplement: S1 Data — (XLSX) [file pone.0192925.s001.xlsx]

## Sheet: Body weight
Fig 2. Body Weight		Cont		Day-4	Day 0	Day+1	Day+3	Day+5	Day+7	Day+10	Day+14
			#1	92.5	125.9	136.4	153.7	174.6	189.5
			#2	96.3	131.4	140.4	163.4	186.2	203.9
			#3	96.8	133.3	143.2	165.3	190.3	210.4
			#4	99	129.2	139	159.3	180.2	196.4
			#10	88.7	120	128.7	153.2	165.4	178
			#12	95	138.4	150.9	159.1	173.9	214.3	236.5	267.8
			#11	95.5	129.6	148.9	169.8	173.1	195.7	228	281.5
			#23	96.4	126.7	136.9	153	162.6	199.1	218.9	275.4
			#18	93.2	125.6	143.4	157.9	174.3	194.8	213.6	273.4
			#15	95.5	134.7	142.9	163.9	172.9	200.3	227.2	270.9
			#20	97	129.5	148.4	169.9	173.2	208.3	233.9	264.9
			AVE	95.0818	129.482	141.736	160.773	175.155	199.155	226.35	272.317
			SD	2.7658	5.00656	6.45791	6.18855	8.03335	10.2104	8.73539	5.87245
		ASD	#5	89.2	109.7	128.5	136.4	147.9	159.8
			#6	91.3	112.5	131.5	144.3	156.1	169.9
			#7	92	129.6	135.8	155.2	166.8	178.9
			#8	90	138.2	146.9	167.6	179.5	198.5
			#9	88.5	132	140.2	158.6	169.3	185.3
			#17	92.2	134.1	143.6	161.8	173.9	198.7	217.1	251.4
			#16	93.3	132.3	139.1	158.3	173.1	196.1	217.8	248.9
			#22	91.7	132.9	135.7	152.1	162.6	182.5	198.4	237.6
			#24	90.2	134.5	132.4	162.3	174.3	195.4	214.4	269.3
			#25	93.2	133.9	139.7	160.3	172.9	197.2	219.8	269.9
			#19	97	134.7	141.6	161.2	173.2	194.2	206.9	258.4
			AVE	91.6909	129.491	137.727	156.191	168.145	186.955	212.4	255.917
			SD	2.34583	9.35387	5.52849	8.95527	9.28163	13.036	8.20073	12.5375
Food consumption		Cont		Day-4	Day 0	Day+1	Day+3	Day+5	Day+7	Day+10	Day+14
			#1	Weaning stage	3.6	4	6.2	8	7.8
			#2		4.7	4.2	5.8	7.9	9.6
			#3		4.5	3.9	7	6.9	5.9
			#4		3.4	3.8	5.4	8.2	8.1
			#10		4.4	4.2	4.9	5	6.5
			#12		4.3	4.4	4.8	5.6	6.6	10.2	10.5
			#11		4.1	4	4.6	8.2	7.8	9.8	11
			#23		4	4.8	4.2	6	6.5	9.9	10.4
			#18		3.5	4.8	5.3	6.8	7	10.6	9.8
			#15		3.6	3.7	5	7.5	8.1	10.4	10.5
			#20		3.2	4	4.7	7.7	7.6	10	10.3
			AVE		3.93636	4.16364	5.26364	7.07273	7.40909	10.15	10.4167
			SD	#DIV/0!	0.502539	0.369521	0.806564	1.11274	1.04159	0.308221	0.386868
		ASD	#5	Weaning stage	2.9	5.2	4.9	8.6	9.3
			#6		3.9	3.8	4.5	8.4	8.7
			#7		4.8	4.9	4.9	7.4	5.4
			#8		4.8	4.5	4.8	7	8.5
			#9		3.5	4	5.6	5.5	9.5
			#17		3.8	4.6	5.5	6.8	7.4	9.6	11
			#16		3.4	3.8	4.7	5.3	5.2	9.6	11.2
			#22		2.8	3	4.6	6	6.6	10.5	9.8
			#24		3.6	4.8	5	6.8	6.4	11.1	11.2
			#25		3.7	4.7	5.8	7.5	6.2	9.8	10.1
			#19		4	3.5	5.7	8	8	9.2	9.9
			AVE	#DIV/0!	3.74545	4.25455	5.09091	7.02727	7.38182	9.96667	10.5333
			SD	#DIV/0!	0.642439	0.678769	0.47001	1.1019	1.52304	0.700476	0.668331

## Sheet: Open field test
	Fig3. Activity
	Cont		Day-4	Day 0	Day+1	Day+3	Day+5	Day+7	Day+10	Day+14
		#1	85	89	110	62	91	94	91	94
		#2	91	75	83	88	75	94	89	92
		#3	77	85	73	71	102	65	87	102
		#4	89	91	79	84	91	89	102	94
		#10	96	83	88	108	108	103	95	88
		AVE	87.6	84.6	86.6	82.6	93.4	89	92.8	94
		SD	7.12741	6.22896	14.188	17.5727	12.6214	14.3353	5.93296	5.09902
	ASD	#5	91	85	67	69	30.6667	51
		#6	69	80	84	44	50	38
		#7	81	81	66	69	48	48
		#8	95	73	88	77	77.3333	39.6667
		#9	82	93	99	54	75	83
		#16	92	63	73	58	59	68	51	48
		#17	99.5	75	72	50	65	61	59	53
		#19	84	72	65	46	66	59	63	59
		#22	89	78	78	61	55	71	58	61
		#24	72	62		71	58	74	57	48
		#25	81	73	77	67	56	78	54	43
		AVE	85.0455	75.9091	76.9	60.5455	58.1818	60.9697	57	52
		SD	9.37138	9.02723	10.8572	11.0033	13.0404	15.3235	4.14729	6.9857
	Fig 3. Inner locomotion
				Day 0					Day+7						Day+14
	Cont	가쪽		102	71	64	71		88	87	103	90	89		93	92	100	95	89
				101	75	65	74		89	87	103	94	88		95	92	103	94	88
		중앙		36	39	20	19		29	12	24	29	46		29	19	29	28	46
				38	41	24	21		30	14	23	28	47		28	20	32	27	47
	중앙탐색비율			26.087	35.4545	23.8095	21.1111		24.7863	12.1212	18.8976	24.3697	34.0741		23.7705	17.1171	22.4806	22.7642	34.0741
				27.3381	35.3448	26.9663	22.1053		25.2101	13.8614	18.254	22.9508	34.8148		22.7642	17.8571	23.7037	22.314	34.8148
				27.2771					22.934						24.166
				5.48071					7.55242						5.88431
	ASD	가쪽		No move	No move	70	76		16	35	28	39	20		48	54	59	61	50	42
						70	76		16	30	27	38	20		48	52	60	62	47	44
		중앙		No move	No move	17	32		1	1	3	8	0		1	3	3	2	3	1
						16	36		2	2	3	7	0		2	1	2	2	2	1
	중앙탐색비율			No move	No move	19.5402	29.6296		5.88235	2.77778	9.67742	17.0213	0		2.04082	5.26316	4.83871	3.1746	5.66038	2.32558
						18.6047	32.1429		11.1111	6.25	10	15.5556	0		4	1.88679	3.22581	3.125	4.08163	2.22222
						24.9793			7.82755						3.72969
						6.90801			5.93936						1.27724

## Sheet: Social interaction test
ASD					ASD					ASD					ASD					ASD
following/chasing					anogenital interaction					adjacent interaction					head to head interaction					Total social interaction
Day-4	Day 0	Day+7	Day+14		Day-4	Day 0	Day+7	Day+14		Day-4	Day 0	Day+7	Day+14		Day-4	Day 0	Day+7	Day+14		Day-4	Day 0	Day+7	Day+14
89.84	50.25	10.67	27.67		79.42	80.87	17.81	11.12		278.32	230.89	225.85	304.25		31.27	16.8	12.67	6.54		478.85	378.81	267	349.58
75.34	32.97	44.87	20.84		69.57	52.76	38.89	9.67		265.31	225.62	285.84	278.35		31.05	22.09	18.92	21.38		441.27	333.44	388.52	330.24
74.14	46.22	16.13	29.12		64.28	17.05	35.56	42.84		245.84	274.4	169.97	285.65		29.57	19.55	12.52	18.32		413.83	357.22	234.18	375.93
81.24	39.87	21.74	36.69		54.85	45.36	40.41	23.7		211.95	151.86	215.42	245.15		21.68	14.69	15.21	8.8		369.72	251.78	292.78	314.34
68.89	33.17	15.1	40.55		78.88	29.68	16.21	10.46		268.54	260.15	238.11	186.75		24.62	12.81	13.71	4.36		440.93	335.81	283.13	242.12
	60.53	17.83	25.25			52.08	41.13	10.27			266.37	221.11	256.48			20.28	37.27	11.35			399.26	317.34	303.35
	29.53	27.25				18.21	30.12				214.79	254.17				14.78	12.26				277.31	323.8
	38.99	12.79				34.56	35.1				225.26	207.85				23.58	13.63				322.39	269.37
	41.52	22.42				46.17	15.31				153.93	237.4				12.84	11.85				254.46	286.98
	27.51	14.57				11.35	19.42				184.73	342.58				15.12	9.2				238.71	385.77
	30.9	27.46				28.46	23.88				179.18	185.26				18.46	12.69				257	249.29
	37.18	35.3				19.63	32.6				211.27	299.57				14.92	10.26				283	377.73
	32.64	26.04				12.47	30.91				198.22	278.12				11.39	39.49				254.72	374.56
	39.23	42.74				25.2	67.89				172.83	175.81				19.35	17.84				256.61	304.28
	39.3	53.71				19.04	30.11				158.79	317.48				18.53	9.21				235.66	410.51
		26.21					29.12				190.85	230.21				13.32	15.82
77.89	38.654	25.9269	30.02				37.99				184.24					16.48	16.23
7.99359	8.65658	12.5124	7.33113				25.82				241.58					11.45	4.01
							11.79				150.56					10.13	4.47
							15.89				218.05					9.52	1.38
							10.27			253.992	204.678	242.797	259.438				4.32
							12.74			26.2944	38.4518	50.3498	41.3504				3.6
							10.96										2.89
							13.42								27.638	15.8045	13.0196	11.7917		428.92	295.745	317.683	319.26
					69.4	32.8593	26.8063	18.01							4.27703	3.97451	9.45449	6.73068		40.3798	54.0165	56.4664	45.7805
					10.3467	19.2796	13.5261	13.2879
Cont					Cont					Cont					Cont					Cont
following/chasing					anogenital interaction					adjacent interaction					head to head interaction					Total social interaction
Day-4	Day 0	Day+7	Day+14		Day-4	Day 0	Day+7	Day+14		Day-4	Day 0	Day+7	Day+14		Day-4	Day 0	Day+7	Day+14		Day-4	Day 0	Day+7	Day+14
75.94	81.64	74.25	57.15		88.34	90.24	51.68	54.39		248.51	218.95	196.38	168.59		24.91	19.65	20.34	18.65		437.7	410.48	342.65	411.25
88.34	69.98	64.38	68.94		74.31	75.48	67.21	75.31		281.65	241.39	199.58	196.35		25.37	38.35	36.31	31.26		469.67	425.2	414.25	371.86
81.39	69.89	71.69	59.34		69.37	59.34	70.69	49.35		271.35	276.31	200.47	204.65		21.65	25.37	28.69	27.58		443.76	430.91	371.54	340.92
81.89	73.8367	70.1067	61.81		77.34	75.02	63.1933	59.6833		267.17	245.55	198.81	189.863		23.9767	27.79	28.4467	25.83		450.377	422.197	376.147	374.677
6.2151	6.75803	5.12196	6.2711		9.84129	15.4551	10.1215	13.7657		16.9608	28.9054	2.15098	18.8849		2.02804	9.582	7.98778	6.48459		16.981	10.5409	36.0216	35.2495

## Sheet: PCR product quantification
	CTL	Day 0	Day+7	Day+14		ASD	Day 0	Day+7	Day+14
	GAPDH	17103.2	17167.2	16707.8		GAPDH	17560.2	17804.4	17023.3
		17159.1	17090.7	17051.1			17181.5	17758.8	16889.5
		17127	16881.6	16919.4			17115.1	17521	16981.8
	CTL	Day 0	Day+7	Day+14		ASD	Day 0	Day+7	Day+14		Cont	Day 0	Day+7	Day+14		ASD	Day 0	Day+7	Day+14
	GFAP	11607.7	10109	11037.3		GFAP	9471.27	10096.7	12674.2		GFAP	0.678683	0.588854	0.660609		GFAP	0.539361	0.567091	0.744521
		10510.3	12064.3	11046.6			9779.17	10284.6	13044.3			0.612519	0.705895	0.647851			0.569169	0.579124	0.772331
		10256.3	10958.6	9047.66			10674	11017.8	13858.7			0.598835	0.649146	0.534749			0.62366	0.628831	0.816093
												0.630012	0.647965	0.614403			0.577397	0.591682	0.777648
												0.0427018	0.0585295	0.0692768			0.0427479	0.0327295	0.036081
	CTL	Day 0	Day+7	Day+14		ASD	Day 0	Day+7	Day+14		Cont	Day 0	Day+7	Day+14		ASD	Day 0	Day+7	Day+14
	MAP2	6910.2	7965.36	11373.7		MAP2	7513.23	8136.85	10740.7		MAP2	0.404028	0.463987	0.680743		MAP2	0.427856	0.457013	0.630941
		7636.97	7593.25	11637.4			7293.64	8924.32	12648.2			0.445069	0.444291	0.682498			0.424506	0.502528	0.748879
		7584.69	6819.26	10957.6			7519.05	6235.55	10566.6			0.442849	0.403946	0.647632			0.439324	0.35589	0.622231
												0.430649	0.437408	0.670291			0.430562	0.438477	0.667351
												0.0230807	0.0306067	0.0196429			0.00777071	0.0750561	0.0707399
	CTL	Day 0	Day+7	Day+14		ASD	Day 0	Day+7	Day+14		Cont	Day 0	Day+7	Day+14		ASD	Day 0	Day+7	Day+14
	Oct4	7689.45	16732.6	12597.2		Oct4	6121.22	12612.3	12049.4		Oct4	0.44959	0.974685	0.75397		Oct4	0.348585	0.70838	0.707818
		7127.86	15890.9	12285			5923.22	10543.4	10288.5			0.415399	0.929794	0.720482			0.344745	0.5937	0.609167
		7979.39	14767	13131.1			6779.39	11799	12131.1			0.465895	0.874741	0.776094			0.396107	0.67342	0.71436
												0.443628	0.926407	0.750182			0.363145	0.6585	0.677115
												0.0257704	0.050058	0.0279988			0.0286098	0.0587778	0.0589354
	CTL	Day 0	Day+7	Day+14		ASD	Day 0	Day+7	Day+14		Cont	Day 0	Day+7	Day+14		ASD	Day 0	Day+7	Day+14
	TNF-alpha	9102.25	8298.42	10676.1		TNF-alpha	9734.47	13363.5	15095.9		TNF-alpha	0.532194	0.483388	0.638987		TNF-alpha	0.554349	0.75057	0.886778
		8881.12	9014.36	9078.05			10088.6	12950.2	12223.1			0.517576	0.527441	0.532401			0.587177	0.729227	0.723709
		8502.16	10041.5	9778.04			10519.1	11089.7	14596.6			0.496418	0.594817	0.577918			0.614608	0.632934	0.859545
												0.515396	0.535215	0.583102			0.585378	0.704244	0.823344
												0.0179875	0.0561198	0.0534816			0.0301698	0.0626713	0.0873543

## Sheet: DG cell layer thickness
	granular cell layer thickness
	Cont	Day 0	30.414	36.878	35.693	32.573	33.242	35.903	32.573	35.44	37.855	36.878	34.7449	2.27916
		Day+7	42.154	38.079	36.77	35.341	37.577	37.947	34.482	31.048	39.294	34.234	36.6926	2.924
		Day+14	41.773	44.598	40.853	36.056	34.54	34.785	32.985	37.363	36.878	35.355	37.5186	3.5141
	ASD	Day 0	46.098	39.825	36.674	38.65	29.069	28.178	25.495	29.53	30.871	29.069	33.3459	6.24034
		Day+7	33.242	29.547	28.231	25.942	28.636	32.696	37.162	31.78	34.928	38.471	32.0635	3.83884
		Day+14	34.986	31.385	32.802	29.547	29.547	34.015	28.636	28.792	30.676	27.295	30.7681	2.37391
	diameter of granular cells
	Cont	Day 0	13.272	12.36	11.447	16.289	14.087	15.554	14.487	12.535	12.037	12.524	12.611	12.909	11.435	13.804	11.659	13.134	1.45854
		Day+7	12.437	12.697	11.085	13.159	13.076	16.83	10.015	13.364	13.035	14.939	13.556	13.627	11.435	12.037	16.488	13.1853	1.83827
		Day+14	14.756	15.44	12.824	12.6	14.543	13.364	13.646	12.877	12.015	12.36	13.775	11.821	12.611	11.428	11.821	13.0587	1.18035
	ASD	Day 0	11.482	12	11.402	11.662	10.296	10.296	9.055	11.045	12.47	15.524	13	9.434	11.02	11.75	12.86	11.5531	1.5839
		Day+7	10.389	12.6	12.093	9.961	9.961	12.003	9.74	9.796	10.698	10.6	10.634	11.231	12.611	10.608	11.146	10.9381	0.981308
		Day+14	10.421	11.752	8.244	11.447	11.158	10.875	10.949	11.889	10.323	10.736	9.698	10.349	9	10.949	10.749	10.5693	0.980498
